# Supplementary material for: Structural basis of ribosomal RNA transcription regulation
Source: Nat Commun. 2021 Jan 22;12:528. doi: 10.1038/s41467-020-20776-y (PMC7822876; doi:10.1038/s41467-020-20776-y)
Supplement: Supplementary file 10 — Source Data [file 41467_2020_20776_MOESM10_ESM.xlsx]

## Sheet: Fig 3a
	Fig. 3a
		WT		DsAL		Ds1.1		b¢D256A

## Sheet: Fig. 3b
	Half-life times of promoter complexes measured in the presence of fork-junction competitor DNA
	WT RNAP						Mean	Standard deviation
t1/2, s	35.1851	30.0064	35.546	26.1565	45.0096		34.3807	7.10194
	Beta' D256A RNAP
t1/2, s	133.298	150.684	119.508				134.497	15.6226
	Sigma delta AL
t1/2, s	23.9016	17.4596					20.6806
	Sigma delta 1.1
t1/2, s	101.933	128.361					115.147
	Sigma delta 1.1 + DksA
t1/2, s	17.4596	21.7971					19.6284

## Sheet: Table 1
	Apparent affinities of DksA measured from inhibition of transcription initiation in promoter complexes
	Titration of DksA without ppGpp
							Mean	Standard deviation
	Kd,app	WT RNAP, WT DksA
	nM	2261.82	1601.24	2792.51	2305.92	2068.26	2205.95	430.638
		WT RNAP, D137A DksA
	nM	3399.89	4431.19				3915.54
		D256A RNAP, WT DksA
	nM	4387.38	4549.3	4689.26			4541.98	151.071
		Sigma delta AL, WT DksA
	nM	3355.02	2632.13				2993.58
		Sigma delta 1.1, WT DksA
	nM	>10000	>10000				>10000
	Titration of DksA with ppGpp
	Kd,app	WT RNAP, WT DksA					Mean	Standard deviation
	nM	1019.94	893.288	662.66			858.629	181.144
		WT RNAP, D137A DksA
	nM	1775.8	3737.3	1814.4			2442.5	1121.5
		D256A RNAP, WT DksA
	nM	1756.59	1822.03	1606.47	1747.4	1259.71	1638.44	225.831
		Sigma delta AL, WT DksA
	nM	1103.41	952.059	1376.82			1144.1	215.281
